# Supplementary material for: Evolving mortality rates in people who inject drugs: An Australian tertiary hospital observational study on infective endocarditis
Source: PLoS One. 2022 Aug 26;17(8):e0270283. doi: 10.1371/journal.pone.0270283 (PMC9417006; doi:10.1371/journal.pone.0270283)
Supplement: S1 Data — (XLSX) [file pone.0270283.s001.xlsx]

## Sheet: Master Sheet
	IndexAge	SEX	IVDU_H	ETOH	HIV			DIALIndex	HCHOL	HYT	SMO_H	SMO_C	DB	CAD	MI	CBVD	PVD	POP	RheumValve	CongValve					NYHA	IEType						CauseBug							UpdateID					AOIE			MIIE
Length of Stay (Days)	Age at Index Admission	Gender	History of IVDU	Alcohol Abuse	HIV	Hepatitis C	Hepatitis B	Dialysis Dependent	Hypercholesterolaemia	Hypertension	Smoking History	Current Smoker	Diabetes	Known CAD	Previous MI	Previous Cerebrovascular Disease	Peripheral Vascular Disease	Previous Cardiac Surgery	Previous Rheumatic Heart Disease	Congenital Heart Disease (including BAV)	Bicuspid Aortic Valve	Patent Foreamen Ovale	Ventricular Septal Defect	Atrial Septal Defect (other than PFO)	NYHA Class - Dyspnoea Classification at Index Admission	Type of Endocarditis	MSSA	MRSA	Candida	Enterococcus Faecalis	Viridans	Causative Organism	Time between hospital admission and last follow up	Patient Dead?	Death after 30 days of discharge	Death with 30 days of discharge	Relapse (infection with the same species within 6 months)	Reinfection	Lost To Follow-Up	Surgery for IE	Number of valves affected	Pacemaker lead infection	Patch	AV Involved	AV Repair	AV Replacement	MV Involved	MV Repair	MV Replacement
		1=Male	0=No	0=No	0=No			0=No	0=No	0=No	0=No	0=No	0=No	0=No	0=No	0=No	0=No	0=No	0=No	0=No					1=None	1=Native Valve						See Bug Sheet		yes=1					No = 0	0=No		1=yes		0=No			0=No
		2=Female	1=Yes	1=Yes	1=Yes			1=Yes	1=Yes	1=Yes	1=Yes	1=Yes	1=Yes	1=Yes	1=Yes	1=Yes	1=Yes	1=Yes	1=Yes	1=Yes					2=Ordinary Activity SOB	2=Prosthetic Valve								no=0					Yes = 1	1=Yes				1=Yes			1=Yes
																									3=Less than ordinary activity SOB	3=Other																		2=Maybe			2=Maybe
																									4=Rest
																																	If the result is less than 0, the patient was lost to follow up
24	40	1	0	1	0	0	0	0	1	0	0	0	0	0	0	0	0	0	0	1	1	0	0	0	3	1	0	0	0	0	1	STGV	9.62628	0	0	0	0	0	0	1	1	0	1	1	1	0	0	0	0
68	26	1	0	0	0	0	0	0	0	0	1	1	0	0	0	0	0	0	0	0	0	0	0	0	4	1	1	0	0	0	0	STAU2	14.2998	0	0	0	0	0	0	1	1	0	1	1	0	1	0	0	0
21	53	1	0	0	0	0	0	0	0	0	1	1	0	0	0	0	0	0	0	0	0	0	0	0	4	1	0	0	0	0	0	CAPN	13.8782	0	0	0	0	0	0	1	2	0	1	1	0	1	0	0	0
27	43	1	1	0	0	1	0	0	0	0	1	1	0	0	0	0	0	0	0	0	0	0	0	0	1	1	1	0	0	0	0	STAU2	4.94456	0	0	0	0	0	0	1	1	0	0	0	0	0	1	1	0
46	50	2	0	0	0	0	0	0	0	1	1	1	0	1	1	0	0	0	0	0	0	0	0	0	1	1	1	0	0	0	0	STAU2	8.84326	1	1	0	0	0	0	1	1	0	0	0	0	0	1	0	1
15	26	1	0	0	0	0	0	0	0	0	1	0	0	0	0	0	0	0	0	1	1	0	0	0	4	1	0	0	0	0	0	CXBT	13.3279	0	0	0	0	1	0	1	1	0	0	1	0	1	0	0	0
53	67	1	0	0	0	0	0	0	0	1	1	0	0	0	0	1	0	0	0	0	0	0	0	0	4	1	1	0	0	0	0	STAU2	15.9507	0	0	0	0	0	0	1	1	0	0	1	0	1	0	0	0
11	32	1	0	0	0	0	0	0	0	0	1	0	0	0	0	0	0	0	0	1	1	0	0	0	3	1	1	0	0	0	0	STAU2	16.7775	0	0	0	0	0	0	1	1	0	0	1	0	1	0	0	0
22	33	1	1	0	0	0	0	0	0	0	1	1	0	0	0	0	0	0	0	1	1	1	0	0	1	1	0	0	0	0	0	XXXX	17.399	0	0	0	0	0	0	1	1	0	0	1	0	1	0	0	0
15	31	1	0	0	0	0	0	0	0	0	1	0	0	0	0	0	0	0	0	1	1	0	0	0	2	1	0	0	0	0	0	HPAP	16.6817	0	0	0	0	0	0	1	1	0	0	1	0	1	0	0	0
43	32	1	1	0	0	1	0	0	0	0	1	1	0	0	0	0	0	0	0	1	1	0	0	0	1	1	0	0	0	1	0	ENFC	9.35524	0	0	0	0	1	0	1	1	0	0	1	0	1	0	0	0
27	40	1	1	1	0	1	0	0	0	0	1	1	0	0	0	1	0	1	0	0	0	0	0	0	1	2	0	0	0	0	1	STGV	12.3751	0	0	0	0	1	0	1	1	0	0	1	0	1	0	0	0
49	53	2	0	0	0	0	0	0	1	1	0	0	0	0	0	0	0	1	1	0	0	0	0	0	4	2	0	0	0	0	0	XXXX	10.475	1	0	0	0	1	0	1	1	0	0	0	0	0	1	1	0
4	51	2	0	0	0	0	0	0	0	1	1	1	0	0	0	0	0	0	0	0	0	0	0	0	1	1	1	0	0	0	0	STAU2	0.0109514	1	0	1	0	0	0	1	1	0	0	0	0	0	1	0	1
79	66	1	0	0	0	0	0	1	1	1	1	0	1	1	0	1	0	1	1	0	0	0	0	0	2	2	0	0	0	1	0	ENFC	1.79329	1	1	0	0	0	0	1	1	0	0	0	0	1	1	0	1
8	59	1	0	0	0	0	0	1	1	0	0	0	0	0	0	0	0	0	0	1	1	0	0	0	4	1	0	0	0	0	1	STGV	0.0219028	1	0	1	0	0	0	1	2	0	1	1	0	1	1	0	1
49	38	2	1	1	0	0	0	0	0	0	1	1	0	0	0	0	0	0	0	1	0	1	0	0	3	1	1	0	0	0	0	STAU2	1.22108	1	1	0	1	0	0	1	2	0	1	1	0	1	0	0	0
19	48	1	0	0	0	0	0	0	0	0	1	1	0	0	0	1	0	0	0	1	1	0	0	0	3	1	0	0	0	0	1	STGV	6.31348	0	0	0	0	0	0	1	2	0	1	1	0	1	1	1	0
99	79	2	0	0	0	0	0	0	1	1	0	0	0	0	0	0	0	0	0	1	0	1	0	0	2	1	1	0	0	0	0	STAU2	0.271047	1	0	1	0	0	0	1	1	0	1	0	0	0	1	0	1
119	47	1	0	0	0	0	0	0	0	0	0	0	0	0	0	1	0	0	0	1	1	0	0	0	1	1	1	0	0	0	0	STAU2	9.29227	0	0	0	0	0	0	1	1	0	1	1	0	1	0	0	0
40	31	1	0	0	0	0	0	0	0	0	1	1	0	0	0	0	0	0	0	1	0	1	0	0	1	1	0	0	0	0	1	STGV	10.3628	0	0	0	0	0	0	1	1	0	1	1	0	1	0	0	0
48	63	1	0	0	0	0	0	0	1	0	1	0	0	0	1	0	0	0	0	0	0	0	0	0	3	1	1	0	0	0	0	STAU2	6.79261	1	1	0	0	0	0	1	1	0	1	0	0	0	1	0	1
21	55	1	1	1	0	1	0	0	0	0	1	0	0	0	0	1	0	0	1	1	1	0	0	0	1	1	0	0	0	0	0	HPPI	4.80767	0	0	0	0	0	0	1	1	0	1	1	0	1	0	0	0
30	70	1	0	0	0	0	0	0	1	0	0	0	1	0	0	0	0	0	0	0	0	0	0	0	1	1	1	0	0	0	0	STAU2	8.1588	0	0	0	0	0	0	1	1	0	1	0	0	0	1	0	1
23	59	1	0	1	0	0	0	0	0	1	1	1	0	0	0	0	0	0	0	0	0	0	0	0	4	1	1	0	0	0	0	STAU2	9.26762	1	1	0	0	0	0	1	1	0	1	1	0	1	0	0	0
133	58	1	0	0	0	0	0	0	0	0	1	1	0	0	0	0	0	0	0	0	0	0	0	0	4	1	0	0	0	0	0	XXXX	1.0924	1	1	0	0	0	0	1	2	0	1	1	0	1	1	1	0
87	32	1	1	1	0	1	0	0	0	0	1	0	0	0	0	0	0	0	0	1	1	1	0	0	3	1	0	0	0	0	1	STGV	1.5332	0	0	0	0	0	1	1	2	0	1	1	0	1	1	1	0
54	66	1	0	0	0	0	0	0	1	1	1	0	0	1	0	0	0	1	0	0	0	0	0	0	3	1	0	0	0	0	0	AERO	0.147844	1	0	1	0	0	0	1	1	0	1	1	0	1	0	0	0
34	72	1	0	0	0	0	0	0	1	0	0	0	1	0	0	0	1	0	0	0	0	0	0	0	3	1	0	1	0	0	0	STAU3	11.0281	0	0	0	0	0	0	1	1	0	1	1	0	1	0	0	0
43	65	1	0	0	0	0	0	0	1	1	1	1	0	1	1	0	0	1	0	0	0	0	0	0	2	2	0	0	0	0	0	CNSX	6.52704	0	0	0	0	0	0	1	1	0	1	1	0	1	0	0	0
12	87	1	0	0	0	0	0	0	1	1	1	0	0	1	0	0	0	1	0	0	0	0	0	0	4	2	0	0	0	1	0	ENFC	0.0328542	1	0	1	0	0	0	1	2	1	1	1	0	1	1	0	1
32	66	1	0	0	0	0	0	0	1	1	1	0	0	1	1	0	0	1	1	0	0	0	0	0	2	2	0	0	0	1	0	ENFC	3.1102	0	0	0	0	0	0	1	2	0	1	1	0	1	1	1	0
16	59	1	0	0	0	0	0	0	0	1	1	0	1	1	1	0	0	0	0	0	0	0	0	0	1	1	0	0	0	0	1	STGV	8.06571	1	1	0	0	0	0	1	1	0	0	0	0	0	1	1	0
44	50	2	0	0	0	0	0	0	0	1	1	0	0	0	0	0	0	1	1	0	0	0	0	0	3	1	0	0	0	0	0	XXXX	11.5592	0	0	0	0	0	0	1	2	0	0	0	0	0	1	0	1
9	67	1	0	0	0	0	0	0	1	1	0	0	0	0	0	0	0	0	0	0	0	0	0	0	4	1	1	0	0	0	0	STAU2	2.98426	0	0	0	0	0	0	1	1	0	0	1	0	1	0	0	0
27	40	1	1	0	0	0	1	0	0	0	1	1	0	0	0	1	0	0	0	1	0	1	0	0	1	1	1	0	0	0	0	STAU2	4.16701	0	0	0	0	0	0	1	1	0	0	0	0	0	1	1	0
37	73	2	0	0	0	0	0	0	1	0	1	1	1	1	0	1	0	1	0	1	0	1	0	0	3	1	0	0	0	1	0	ENFC	6.58453	0	0	0	0	0	0	1	2	0	0	1	0	1	1	0	1
65	62	1	0	0	0	0	0	0	0	0	1	0	0	1	0	0	0	0	0	0	0	0	0	0	3	1	1	0	0	0	0	STAU2	4.36413	0	0	0	0	0	0	1	1	0	0	0	0	0	1	0	1
46	49	1	1	0	0	1	0	0	0	0	1	1	0	0	0	0	0	0	0	0	0	0	0	0	3	1	0	0	0	0	1	STGV	2.39014	1	1	0	0	0	0	1	2	0	0	1	0	1	1	0	1
25	43	2	0	0	0	0	0	0	0	1	1	0	0	0	0	1	0	0	0	0	0	0	0	0	3	1	1	0	0	0	0	STAU2	4.93634	0	0	0	0	1	0	1	1	0	0	1	0	1	0	0	0
10	69	1	0	0	0	0	0	0	0	0	1	1	0	0	0	1	0	0	0	0	0	0	0	0	2	1	0	0	0	0	1	STGV	5.02396	0	0	0	0	0	0	1	2	0	0	1	0	1	1	1	0
85	60	1	0	0	0	0	0	1	1	1	1	0	1	0	0	1	0	0	0	0	0	0	0	0	4	1	0	1	0	0	0	STAU3	6.30801	0	0	0	0	0	0	1	1	0	0	1	0	1	0	0	0
33	36	2	1	0	0	1	0	0	0	0	1	1	0	0	0	0	0	0	0	0	0	0	0	0	1	1	1	0	0	0	0	STAU2	8.08487	0	0	0	0	0	0	1	1	0	0	0	0	0	1	0	1
17	65	2	0	0	0	0	0	0	0	0	0	0	0	0	0	1	0	1	0	0	0	0	0	0	2	1	0	0	0	0	0	XXXX	6.06434	0	0	0	0	0	0	1	1	0	0	0	0	0	1	1	0
5	48	1	1	1	0	0	0	0	0	0	1	1	0	0	0	1	0	0	0	1	1	0	0	1	4	1	1	0	0	0	0	STAU2	0.0136893	1	0	1	0	0	0	1	1	0	0	1	0	1	0	0	0
84	75	1	0	0	0	0	0	0	0	0	0	0	0	1	0	1	0	0	0	0	0	0	0	0	1	1	1	0	0	0	0	STAU2	0.229979	1	0	1	0	0	0	1	1	0	0	0	0	0	1	0	1
37	57	1	0	1	0	0	0	0	1	0	0	0	1	0	0	0	0	0	0	0	0	0	0	0	4	1	0	0	0	1	0	ENFC	0.1013	1	0	1	0	0	0	1	1	0	0	0	0	0	1	1	0
11	77	1	0	0	0	0	0	0	1	1	1	0	0	1	0	0	0	0	0	0	0	0	0	0	4	1	0	0	0	0	0	XXXX	5.16906	0	0	0	0	0	0	1	1	0	0	1	0	1	0	0	0
43	27	1	1	0	0	0	0	0	0	0	1	0	0	0	0	0	0	0	0	1	1	0	0	0	2	1	0	0	0	0	0	XXXX	7.30732	0	0	0	0	0	0	1	2	0	0	1	0	1	1	0	1
37	27	1	1	1	0	1	0	0	0	0	1	1	0	0	0	0	0	0	0	0	0	0	0	0	1	1	0	0	1	0	0	CAND	8.87611	0	0	0	0	0	0	1	1	0	0	0	0	0	0	0	0
10	29	1	1	1	0	1	0	0	0	0	1	1	0	0	0	1	0	0	0	0	0	0	0	0	1	1	0	0	1	0	0	CAND	0.0273785	1	0	1	0	0	0	1	1	0	0	1	0	1	0	0	0
16	70	1	0	0	0	0	0	0	1	1	1	0	0	1	0	1	0	0	0	0	0	0	0	0	4	1	0	0	0	0	1	STGV	7.12115	1	0	0	0	0	0	1	2	0	0	1	0	1	1	0	1
57	57	2	0	0	0	0	0	0	0	0	0	0	0	0	0	1	0	0	0	0	0	0	0	0	4	1	1	0	0	0	0	STAU2	8.08214	0	0	0	0	0	0	1	1	0	0	0	0	0	1	0	1
72	65	1	0	0	0	0	0	0	0	1	1	0	0	1	1	0	0	1	0	0	0	0	0	0	2	1	0	0	0	1	0	ENFC	7.93703	1	0	0	0	0	0	1	1	0	0	0	0	0	1	0	1
40	46	1	0	0	0	0	0	0	1	0	0	0	1	0	0	0	0	0	0	0	0	0	0	0	3	1	0	1	0	0	0	STAU3	11.6277	0	0	0	0	0	0	1	2	0	0	1	0	1	1	0	1
14	37	1	1	0	0	0	0	0	0	0	0	0	0	0	0	0	0	0	0	0	0	0	0	0	1	1	0	1	0	0	0	STAU3	8.2026	1	0	0	0	0	0	1	1	0	0	1	0	1	0	0	0
41	63	1	0	0	0	0	0	0	0	0	1	0	0	0	0	1	0	0	1	0	0	0	0	0	3	1	1	0	0	0	0	STAU2	0.525667	1	0	0	0	0	0	1	1	0	0	0	0	0	1	0	1
35	50	1	0	0	0	0	0	0	0	1	1	1	1	0	0	0	1	0	0	0	0	0	0	0	3	1	0	1	0	0	0	STAU3	6.987	1	0	0	0	0	0	1	1	0	0	1	0	1	0	0	0
12	75	1	0	0	0	0	0	0	1	1	0	0	0	1	0	0	0	1	0	0	0	0	0	0	1	1	0	0	0	0	1	STGV	10.2752	0	0	0	0	1	0	1	1	0	0	1	0	1	0	0	0
55	67	1	0	0	0	0	0	0	0	0	0	0	0	0	0	0	0	0	0	1	1	0	0	0	4	1	0	0	0	0	0	ABDF	12.2108	0	0	0	0	0	0	1	2	0	0	1	0	1	1	0	1
44	54	1	0	0	0	0	0	0	0	0	0	0	0	0	0	0	0	0	0	0	0	0	0	0	1	1	0	0	0	0	0	STGL	11.3785	0	0	0	0	0	0	1	1	0	0	1	0	1	0	0	0
34	65	1	0	1	0	0	0	0	0	0	1	0	0	0	1	1	0	0	0	0	0	0	0	0	3	1	1	0	0	0	0	STAU2	9.86721	0	0	0	0	0	0	1	2	0	0	1	0	1	1	1	0
45	39	1	1	0	0	0	0	0	0	1	1	1	0	0	0	0	0	0	0	0	0	0	0	0	1	1	0	0	0	0	0	XXXX	13.024	0	0	0	0	0	0	1	1	0	0	1	0	1	0	0	0
22	54	1	0	0	0	0	0	0	0	0	1	0	0	0	0	1	0	0	0	0	0	0	0	0	3	1	1	0	0	0	0	STAU2	10.5544	0	0	0	0	0	0	1	1	0	0	1	0	1	0	0	0
21	37	1	0	0	0	0	0	0	0	0	0	0	0	0	0	0	0	0	0	1	1	0	0	0	4	1	0	0	0	0	0	STAU2,CXBT	10.3792	0	0	0	0	0	0	1	2	0	0	1	0	1	1	1	0
30	29	1	1	0	0	1	0	0	0	0	1	1	0	0	0	0	0	0	0	0	0	0	0	0	4	1	0	0	0	0	1	STGV	10.4559	0	0	0	0	1	0	1	3	0	0	1	0	1	1	1	0
15	44	2	1	1	0	0	0	0	1	0	1	0	0	0	0	0	0	0	0	0	0	0	0	0	1	1	0	0	0	0	0	ABDF	10.7817	0	0	0	0	0	0	1	1	0	0	0	0	0	1	0	1
14	24	1	1	0	0	0	0	0	0	0	1	1	0	0	0	0	0	0	0	1	1	0	0	0	3	1	0	0	0	0	0	CXBT	3.39493	1	1	0	0	0	0	1	1	0	0	1	0	1	0	0	0
74	73	1	0	0	0	0	0	0	0	0	1	0	0	0	0	0	0	0	0	0	0	0	0	0	1	1	1	0	0	0	0	STAU2	8.97467	1	1	0	0	0	0	1	1	0	0	0	0	0	1	0	1
17	33	1	0	0	0	0	0	0	0	0	1	0	0	0	0	0	0	0	0	1	1	0	0	0	3	1	0	0	0	0	1	STGV	10.872	0	0	0	0	0	0	1	1	0	0	1	0	1	0	0	0
90	21	2	0	0	0	0	0	0	0	0	1	1	0	0	0	0	0	0	0	0	0	0	0	0	3	1	0	0	0	0	0	XXXX	12.0575	0	0	0	0	0	0	1	1	0	0	0	0	0	1	1	0
10	30	2	1	0	0	0	0	0	0	0	1	1	0	0	0	1	0	0	0	0	0	0	0	0	1	1	1	0	0	0	0	STAU2	11.8768	0	0	0	0	0	0	1	1	0	0	1	0	1	0	0	0
34	51	1	0	0	0	0	0	1	1	1	1	-1	1	1	1	0	1	0	0	1	1	0	0	0	1	1	0	0	0	0	0	STSL	5.18275	0	0	0	0	0	0	1	1	0	0	1	0	1	0	0	0
15	67	1	0	0	0	0	0	0	0	0	0	0	0	0	0	0	0	0	0	0	0	0	0	0	4	1	0	0	0	0	0	XXXX	12.0684	1	1	0	0	0	0	1	1	0	0	1	0	1	0	0	0
33	28	1	1	0	0	1	0	0	0	0	1	1	0	0	0	0	0	0	0	0	0	0	0	0	3	1	0	0	0	0	1	STGV	14.4312	0	0	0	0	1	0	1	1	0	0	0	0	0	1	0	1
5	71	1	0	0	0	0	0	0	1	1	0	0	0	0	0	0	0	0	0	0	0	0	0	0	4	1	1	0	0	0	0	STAU1	0.0136893	1	0	1	0	0	0	1	1	0	0	1	0	1	0	0	0
29	66	1	0	0	0	0	0	0	1	1	1	0	1	0	0	0	0	0	0	0	0	0	0	0	4	1	0	0	0	0	0	CNSX	10.141	1	1	0	0	0	0	1	1	0	0	1	0	1	0	0	0
30	65	1	0	0	0	0	0	0	1	1	1	0	1	1	1	0	0	0	0	0	0	0	0	0	4	1	0	0	0	1	0	ENFC	13.7495	0	0	0	0	0	0	1	1	0	0	1	0	1	0	0	0
17	33	1	1	0	0	1	0	0	0	0	1	1	0	0	0	0	0	0	0	1	0	0	1	0	4	1	0	0	0	0	1	STGV	0.0465435	1	0	1	0	0	0	1	2	0	0	0	0	0	1	0	1
4	19	2	1	0	0	0	0	0	0	0	0	0	0	0	0	1	0	0	0	1	0	1	0	0	1	1	1	0	0	0	0	STAU2	0.0109514	1	0	1	0	0	0	1	2	0	0	1	0	1	0	0	0
37	74	1	0	0	0	0	0	0	0	0	0	0	0	0	0	1	0	0	0	0	0	0	0	0	4	1	0	0	0	0	0	STGB	0.1013	1	0	1	0	0	0	1	1	0	0	0	0	0	1	1	0
21	28	2	0	0	0	0	0	0	0	0	1	1	0	0	0	0	0	0	0	1	1	0	0	0	4	1	1	0	0	0	0	STAU1	13.4319	0	0	0	0	0	0	1	1	0	0	1	0	1	0	0	0
37	59	1	0	0	0	0	0	0	0	0	0	0	0	0	0	0	0	0	0	0	0	0	0	0	4	1	0	0	0	0	1	STGV	13.963	0	0	0	0	0	0	1	2	0	0	1	0	1	1	0	1
83	63	2	0	0	0	0	0	0	0	1	1	0	0	0	0	0	0	0	0	0	0	0	0	0	4	1	1	0	0	0	0	STAU2	0.72553	1	1	0	0	1	0	1	1	0	0	0	0	0	1	1	0
49	27	1	1	0	0	1	0	0	0	0	1	1	0	0	0	0	0	0	0	1	1	0	0	0	4	1	0	0	0	0	1	STGV	15.896	0	0	0	0	0	0	1	2	0	0	1	0	1	1	0	1
16	68	1	0	0	0	0	0	0	0	0	0	0	0	0	0	0	0	0	0	0	0	0	0	0	4	1	0	0	0	1	0	ENFC	14.8282	0	0	0	0	0	0	1	1	0	0	1	0	1	0	0	0
44	69	1	0	0	0	0	0	0	0	1	1	0	0	0	0	0	0	0	0	1	1	0	0	0	1	1	0	0	0	0	0	ABDF	15.7509	0	0	0	0	0	0	1	1	0	0	1	0	1	0	0	0
28	75	2	0	0	0	0	0	0	0	0	0	0	0	0	0	1	0	0	0	0	0	0	0	0	3	1	0	0	0	0	1	STGV	7.57563	1	0	0	0	0	0	1	2	0	0	1	0	1	1	1	0
16	43	1	0	0	0	1	0	0	0	0	1	1	0	1	0	0	0	0	0	0	0	0	0	0	4	1	0	0	0	0	0	STGG	0.0438056	0	0	0	0	0	1	1	1	0	0	0	0	0	1	1	0
29	32	1	0	0	0	0	0	0	0	0	1	0	0	0	0	0	0	0	0	0	0	0	0	0	1	1	0	0	0	0	0	ACAM	0.0793977	0	0	0	0	0	1	1	1	0	0	1	0	1	0	0	0
24	51	1	0	0	0	0	0	0	0	0	1	1	0	0	0	0	0	0	0	0	0	0	0	0	2	1	1	0	0	0	0	STAU2	3.08008	1	1	0	0	0	0	1	1	0	0	1	0	1	0	0	0
48	35	1	1	1	0	0	0	0	0	0	1	1	0	0	0	0	0	0	0	0	0	0	0	0	2	1	0	0	0	1	0	ENFC	18.4312	0	0	0	0	0	0	1	1	0	0	0	0	0	1	0	1
30	37	2	1	0	0	1	0	0	0	0	1	0	0	0	0	0	1	0	0	0	0	0	0	0	4	1	1	0	0	0	0	STAU2	13.514	0	0	0	0	1	0	1	3	0	0	1	0	1	1	1	0
16	44	1	0	0	0	0	0	1	0	1	1	1	0	0	0	0	0	0	0	1	0	1	0	0	2	1	1	0	0	0	0	STAU2	4.19713	1	1	0	0	1	0	1	1	0	0	0	0	0	1	0	1
14	40	1	1	1	0	1	0	0	0	0	1	1	0	0	0	0	0	0	0	0	0	0	0	0	3	1	0	0	0	0	1	STGV	12.4517	0	0	0	0	0	0	1	1	0	0	1	0	1	0	0	0
49	48	1	1	0	0	0	0	0	0	0	1	1	0	0	0	1	0	0	0	0	0	0	0	0	4	1	0	0	0	0	1	STGV	13.7084	0	0	0	0	0	0	1	1	0	0	1	0	1	0	0	0
67	42	1	0	1	0	1	0	0	0	0	1	1	0	0	0	0	0	0	0	0	0	0	0	0	4	1	0	0	0	1	0	ENFC	7.15127	0	0	0	0	0	0	1	1	0	0	1	0	1	0	0	0
40	76	1	0	0	0	0	0	0	1	1	0	0	0	1	0	0	0	0	0	0	0	0	0	0	3	1	0	0	0	0	1	STGV	10.7187	1	0	0	0	0	0	1	1	0	0	0	0	0	1	1	0
15	57	1	0	0	0	0	0	0	0	1	0	0	0	0	0	0	0	0	0	1	1	1	0	0	3	1	0	1	0	0	0	STAU3	3.08282	1	1	0	0	0	0	1	1	0	0	1	0	1	0	0	0
62	28	2	0	0	0	0	0	1	0	1	0	0	1	0	0	0	1	0	0	0	0	0	0	0	1	1	1	0	0	0	0	STAU2	1.16085	1	1	0	0	0	0	1	1	0	0	0	0	0	1	1	0
55	51	1	0	0	0	0	0	0	0	0	1	1	0	0	0	0	0	0	1	0	0	0	0	0	1	1	0	0	0	0	0	ACAM	16.3422	0	0	0	0	0	0	1	1	0	0	1	0	1	0	0	0
16	70	1	0	0	0	0	0	0	1	1	1	0	1	0	0	0	0	0	1	1	0	1	0	0	2	1	0	0	0	0	1	STGV	12.7858	1	0	0	0	0	0	1	1	0	0	1	0	1	0	0	0
45	60	1	0	0	0	0	0	0	1	0	1	1	0	0	0	1	0	0	0	1	0	1	0	0	4	1	0	0	0	1	0	ENFC	9.68925	0	0	0	0	0	0	1	1	0	0	1	0	1	0	0	0
12	64	1	0	1	0	0	0	0	1	1	1	0	1	1	0	0	0	1	0	0	0	0	0	0	4	1	0	0	0	0	0	STGL	4.39699	1	1	0	0	0	0	1	1	0	0	1	0	1	1	1	0
31	69	1	0	0	0	0	0	0	0	1	1	1	1	0	0	0	0	0	0	0	0	0	0	0	1	1	0	0	0	1	0	ENFC	8.13689	1	1	0	0	0	0	1	1	0	0	1	0	1	0	0	0
8	80	2	0	0	0	0	0	0	0	1	0	0	1	0	1	0	0	1	0	0	0	0	0	0	3	2	0	0	0	0	0	STGL	0.0219028	1	0	1	0	0	0	1	1	0	0	1	0	1	0	0	0
40	68	1	0	0	0	0	0	0	1	1	1	0	1	1	0	0	0	1	1	0	0	0	0	0	3	2	0	0	0	0	0	XXXX	3.84394	0	0	0	0	0	0	1	1	0	0	0	0	0	1	0	1
50	65	1	0	0	0	0	0	1	0	0	0	0	0	0	0	1	1	1	0	0	0	0	0	0	4	2	1	0	0	0	0	STAU2	3.16222	0	0	0	0	0	0	1	1	0	0	1	0	1	0	0	0
46	64	1	0	1	0	0	0	0	0	1	0	0	0	0	0	1	1	1	0	0	0	0	0	0	1	2	1	0	0	0	0	STAU2	5.73306	0	0	0	0	0	0	1	1	0	0	1	0	1	0	0	0
20	76	1	0	0	0	0	0	0	1	1	1	0	1	1	0	0	0	1	0	0	0	0	0	0	1	2	0	0	0	0	0	CNSX	6.67488	1	0	0	0	0	0	1	2	0	0	1	0	1	1	1	0
19	76	2	0	0	0	0	0	0	1	1	0	0	0	1	0	1	0	1	0	0	0	0	0	0	3	2	0	0	1	0	0	CAND	0.0520192	1	0	1	0	0	0	1	1	0	0	0	0	0	1	1	0
78	44	1	0	0	0	0	0	0	0	0	0	0	0	0	0	1	0	1	0	1	1	0	0	0	1	2	0	0	0	0	0	PBAC	11.3292	0	0	0	0	0	0	1	1	0	0	1	0	1	0	0	0
16	72	2	0	0	0	0	0	0	1	0	0	0	0	1	0	0	1	1	0	0	0	0	0	0	3	2	0	0	0	0	0	CNSX	3.95893	1	1	0	0	0	0	1	2	0	0	0	0	0	1	0	1
7	77	2	0	0	0	0	0	0	1	1	0	0	0	0	0	0	0	1	1	0	0	0	0	0	2	2	0	0	0	0	0	STGB	0.019165	1	0	1	0	0	0	1	2	0	0	1	0	1	1	1	0
16	55	1	1	1	0	0	1	0	1	1	1	0	0	1	0	0	0	1	1	0	0	0	0	0	2	2	0	0	0	0	0	STGC	0.0438056	1	0	1	0	0	0	1	1	0	0	1	0	1	0	0	0
53	55	1	0	0	0	0	0	0	1	0	0	0	0	0	0	0	0	1	0	1	1	0	0	0	3	2	0	0	0	0	0	XXXX	8.98563	0	0	0	0	0	0	1	1	0	0	1	0	1	0	0	0
61	49	1	0	0	0	0	0	0	1	1	1	0	0	1	0	1	0	1	0	1	1	0	0	0	2	2	1	0	0	0	0	STAU1	13.306	1	0	0	0	0	0	1	1	0	0	1	0	1	0	0	0
25	53	1	0	0	0	0	0	0	0	1	0	0	0	0	0	1	0	1	0	0	0	0	0	0	2	2	0	0	0	0	0	XXXX	6.19849	0	0	0	0	0	0	1	1	0	0	1	0	1	0	0	0
105	64	2	0	0	0	0	0	0	1	0	0	0	0	0	0	1	0	1	1	0	0	0	0	0	4	2	0	0	0	0	0	STGL	9.05407	1	1	0	0	1	0	1	1	0	0	0	0	0	1	0	1
25	69	1	0	0	0	0	0	0	1	1	1	0	1	1	1	1	0	1	0	0	0	0	0	0	4	2	0	0	0	0	0	XXXX	4.04381	0	0	0	0	0	0	1	1	0	0	0	0	0	1	0	1
15	52	2	0	0	0	0	0	0	0	1	1	0	0	0	0	0	0	1	1	0	0	0	0	0	3	2	0	0	0	0	0	STGB	0.0410678	1	0	1	0	0	0	1	1	0	0	0	0	0	1	0	1
43	42	2	0	0	0	0	0	0	0	1	1	0	0	0	0	1	1	1	1	0	0	0	0	0	1	2	0	0	0	0	0	STMI	2.40383	1	1	0	0	0	0	1	1	0	0	0	0	0	1	0	1
36	57	2	0	0	0	0	0	0	0	0	1	0	0	0	0	0	0	0	0	0	0	0	0	0	1	1	0	0	0	0	0	PBAC	4.62971	0	0	0	0	0	0	1	1	1	0	0	0	0	0	0	0
7	63	2	0	0	0	0	0	0	0	1	1	0	1	0	0	1	0	1	0	0	0	0	0	0	1	1	1	0	0	0	0	STAU2	0.019165	1	0	1	0	0	0	1	1	1	0	0	0	0	0	0	0
9	81	1	0	0	0	0	0	0	0	0	0	0	0	0	0	0	0	1	0	0	0	0	0	0	3	1	0	0	0	1	0	ENFC	3.86037	1	0	0	0	0	0	1	1	0	0	0	0	0	1	0	1
20	60	2	0	0	0	0	0	0	0	0	1	0	0	1	0	0	0	1	1	1	0	1	0	0	1	2	0	0	0	0	0	ENFM	0.054757	0	0	0	0	0	1	1	1	0	0	0	0	0	1
39	42	1	1	1	0	1	0	0	0	0	1	0	0	0	0	0	0	0	0	0	0	0	0	0	1	1	0	0	0	0	0	STPN	0.106776	1	0	1	0	0	0	0	5	0		0			0
37	23	1	0	0	0	0	0	0	1	1	0	0	1	1	0	0	0	0	0	0	0	0	0	0	1	1	1	0	0	0	0	STAU2	12.679	0	0	0	0	0	0	0	1	0		1			0
88	78	1	0	0	0	0	0	0	0	0	1	0	1	1	1	0	0	0	0	0	0	0	0	0	1	1	1	0	0	0	0	STAU1	0.240931	0	0	0	0	0	1	0	1	1		0			0
27	73	2	0	0	0	0	0	0	0	0	0	0	1	0	0	0	0	0	0	0	0	0	0	0	1	1	1	0	0	0	0	STAU2	5.56879	1	0	0	0	0	0	0	1	0		0			1
24	62	1	0	1	0	0	0	1	1	0	1	0	1	1	1	0	1	1	0	0	0	0	0	0	1	1	0	1	0	0	0	STAU3	0.933607	1	1	0	0	0	0	0	1	0		1			0
23	44	1	0	0	0	0	0	0	1	1	0	0	0	0	0	0	0	0	0	1	0	0	1	1	1	1	0	0	0	0	1	STGV	6.82546	0	0	0	0	0	0	0	1	0		0			0
28	54	1	0	1	0	0	0	0	1	0	0	0	0	0	0	0	0	0	0	0	0	0	0	0	1	1	0	0	0	0	0	CNSX	8.56947	0	0	0	0	0	0	0	1	0		0			1
14	59	1	0	0	0	0	0	0	1	0	0	0	0	0	0	0	0	0	0	0	0	0	0	0	1	1	1	0	0	0	0	STAU2	0.0383299	1	0	1	0	0	0	0	1	0		0			1
9	30	1	0	0	0	0	0	0	0	0	0	0	0	0	0	0	0	0	0	0	0	0	0	0	1	1	1	0	0	0	0	STAU2	8.19986	0	0	0	0	0	0	0	1	0		1			0
12	44	2	0	0	0	0	0	0	0	0	0	0	0	0	0	0	0	0	0	0	0	0	0	0	1	1	0	1	0	0	0	STAU3	8.33949	0	0	0	0	1	0	0	1	0		0			1
30	51	1	0	0	0	0	0	0	0	0	0	0	0	0	0	0	0	0	0	1	1	0	0	0	1	1	0	0	0	0	0	ABDF	7.77002	0	0	0	0	0	0	0	1	0		1			0
27	76	1	0	0	0	0	0	0	1	1	1	0	1	1	1	0	0	1	0	0	0	0	0	0	2	1	1	0	0	0	0	STAU2	0.607803	1	1	0	0	0	0	0	1	0		1			0
3	79	1	0	0	0	0	0	0	1	1	1	0	0	1	1	1	1	1	0	0	0	0	0	0	1	1	0	0	0	0	0	CNSL	0.00821355	1	0	1	0	0	0	0	1	0		1			0
73	37	2	0	0	0	0	0	0	0	0	0	0	0	0	0	0	0	0	0	0	0	0	0	0	1	1	0	0	0	0	0	STGA	6.7269	0	0	0	0	0	0	0	1	0		0			1
30	21	2	1	0	0	0	0	0	0	0	1	1	0	0	0	0	0	0	0	0	0	0	0	0	1	1	1	0	0	0	0	STAU2	7.38946	0	0	0	0	0	0	0	1	0		0			0
24	39	1	1	0	0	1	0	0	0	0	1	1	0	0	0	0	0	0	0	0	0	0	0	0	1	1	1	0	0	0	0	STAU2	6.86379	0	0	0	0	0	0	0	2	0		0			1
31	54	1	1	1	0	1	0	0	0	1	1	1	0	0	0	0	0	0	0	0	0	0	0	0	1	1	0	0	0	0	1	STGV	8.61602	0	0	0	0	0	0	0	1	0		0			1
22	43	1	1	0	0	1	0	0	0	0	1	1	0	0	0	0	0	0	0	0	0	0	0	0	1	1	1	0	0	0	0	STAU2	7.08008	0	0	0	0	0	0	0	1	0		0			0
69	31	1	1	0	0	1	0	0	0	0	0	0	0	0	0	0	0	0	0	0	0	0	0	0	1	1	1	0	0	0	0	STAU2	7.83299	0	0	0	0	0	0	0	1	0		0			1
6	57	1	0	1	0	0	1	0	0	1	1	0	1	0	0	0	1	0	0	0	0	0	0	0	3	1	1	0	0	0	0	STAU2	0.0383299	1	0	1	0	0	0	0	5	0		0			0
44	32	2	0	0	0	0	0	0	0	0	1	0	0	0	0	0	0	0	0	0	0	0	0	0	1	1	0	0	0	0	1	STGV	7.38672	0	0	0	0	0	0	0	1	0		0			1
54	18	1	0	0	0	0	0	0	0	0	1	1	0	0	0	0	0	1	0	1	0	0	1	0	1	1	1	0	0	0	0	STAU2	7.35387	0	0	0	0	0	0	0	1	1		0			0
56	58	1	0	0	0	0	0	0	0	0	0	0	0	0	0	0	0	0	0	0	0	0	0	0	1	1	1	0	0	0	0	STAU2	7.71253	0	0	0	0	0	0	0	1	0		0			1
34	77	1	0	0	0	0	0	0	0	1	1	0	1	0	0	0	0	0	0	0	0	0	0	0	1	1	0	0	0	0	0	CLOS	3.24709	1	0	0	0	0	0	0	1	0		0			1
43	34	1	1	0	0	0	1	0	0	0	0	0	0	0	0	0	0	0	0	0	0	0	0	0	1	1	1	0	0	0	0	STAU2	7.71526	0	0	0	0	0	0	0	1	0		0			0
4	32	1	1	0	0	1	0	0	0	0	1	1	0	0	0	0	0	0	0	0	0	0	0	0	1	1	0	0	0	0	0	XXXX	8.43806	0	0	0	0	0	0	0	1	0		0			0
66	58	2	0	0	0	0	0	0	0	1	0	0	0	0	0	0	0	0	0	0	0	0	0	0	1	1	1	0	0	0	0	STAU2	10.9541	0	0	0	0	0	0	0	1	0		0			1
45	49	1	0	0	0	0	0	0	0	0	0	0	0	0	0	0	0	0	0	0	0	0	0	0	1	1	0	0	0	0	1	STGV	8.47639	0	0	0	0	0	0	0	1	0		0			1
26	68	1	0	0	0	0	0	0	0	0	0	0	0	0	0	0	0	0	0	0	0	0	0	0	1	1	1	0	0	0	0	STAU2	0.0711841	1	0	1	0	0	0	0	1	0		0			1
1	78	2	0	0	0	0	0	0	0	0	0	0	0	0	0	0	0	0	0	0	0	0	0	0	1	1	1	0	0	0	0	STAU2	6.33265	1	0	0	0	0	0	0	1	0		0			1
10	39	1	0	1	0	0	1	0	0	0	1	1	0	0	0	0	0	0	0	0	0	0	0	0	1	1	0	0	0	0	0	STGA	8.87064	0	0	0	0	0	0	0	5	0		0			0
16	30	1	1	0	0	1	0	0	0	0	1	1	0	0	0	0	0	0	0	0	0	0	0	0	1	1	1	0	0	0	0	STAU2	11.1869	0	0	0	0	0	0	0	5	0		0			0
3	76	1	0	0	0	0	0	0	0	0	0	0	0	0	0	0	0	0	0	0	0	0	0	0	4	1	0	0	0	1	0	ENFC	2.67214	1	0	0	0	0	0	0	1	0		0			1
33	41	2	0	0	0	0	0	0	0	0	1	1	0	0	0	0	0	0	0	0	0	0	0	0	1	1	0	0	0	0	0	CXBT	10.1328	0	0	0	0	0	0	0	1	0		0			1
20	34	2	1	0	0	1	0	0	0	0	1	1	0	0	0	0	0	0	0	0	0	0	0	0	1	1	1	0	0	0	0	STAU2	0.054757	1	0	1	0	0	0	0	1	0		0			0
35	34	1	1	0	0	1	0	0	0	0	1	1	0	0	0	0	0	0	0	0	0	0	0	0	1	1	1	0	0	0	0	STAU2	9.24298	0	0	0	0	0	0	0	1	0		0			0
32	72	1	0	0	0	0	0	0	0	0	1	0	0	0	0	0	0	0	0	0	0	0	0	0	2	1	0	0	0	0	1	STGV	5.1718	1	1	0	0	0	0	0	1	0		0			1
6	82	2	0	0	0	0	0	0	1	0	0	0	0	0	0	0	0	0	0	0	0	0	0	0	4	1	1	0	0	0	0	STAU2	0.0164271	1	0	1	0	0	0	0	1	0		0			1
15	39	1	1	0	0	1	0	0	0	0	0	0	0	0	0	0	0	0	0	1	0	1	0	0	1	1	1	0	0	0	0	STAU2	9.77687	0	0	0	0	0	0	0	5	0		0			0
93	25	1	1	1	0	1	0	0	0	0	1	0	0	0	0	0	0	0	0	0	0	0	0	0	1	1	1	0	0	0	0	STAU2	10.4504	0	0	0	0	0	0	0	1	0		0			0
14	30	1	0	0	0	0	0	0	0	0	1	1	0	0	0	0	0	0	0	1	1	0	0	0	1	1	0	0	0	0	1	STGV	9.85352	0	0	0	0	0	0	0	1	0		1			0
62	60	1	0	1	0	0	0	0	0	1	1	0	1	0	0	0	0	0	0	0	0	0	0	0	1	1	1	0	0	0	0	STAU2	8.77481	1	1	0	0	0	0	0	1	0		1			0
9	57	1	0	0	0	0	0	0	1	0	0	0	0	1	1	0	0	1	0	0	0	0	0	0	1	1	1	0	0	0	0	STAU2	0.0246407	1	0	1	0	0	0	0	1	0		1			0
11	24	2	1	0	0	0	1	0	0	0	1	1	0	0	0	0	0	0	0	0	0	0	0	0	1	1	1	0	0	0	0	STAU2	9.99042	0	0	0	0	0	0	0	1	0		0			1
19	62	2	0	0	0	0	0	0	0	1	1	0	0	0	0	0	0	0	0	1	0	0	0	0	4	1	0	0	0	0	0	ENFM	0.0520192	1	0	1	0	0	0	0	2	0		1			1
26	61	1	0	1	0	0	0	0	0	0	1	0	1	0	0	0	0	0	0	0	0	0	0	0	2	1	1	0	0	0	0	STAU2	0.0711841	1	0	1	0	0	0	0	1	0		0			1
43	78	2	0	0	0	0	0	0	0	0	0	0	0	0	0	1	0	0	0	0	0	0	0	0	1	1	1	0	0	0	0	STAU2	3.57563	1	1	0	0	0	0	0	1	0		0			1
45	76	1	0	0	0	0	0	0	1	1	1	0	0	0	0	0	0	0	0	0	0	0	0	0	1	1	0	0	0	0	0	ABAD	10.8364	1	1	0	0	0	0	0	1	0		0			1
43	37	1	0	0	0	0	0	0	0	1	0	0	0	0	0	0	0	0	0	0	0	0	0	0	1	1	1	0	0	0	0	STAU2	9.96304	0	0	0	0	0	0	0	1	0		0			1
2	74	2	0	0	0	0	0	0	0	1	1	0	0	0	0	0	0	0	0	0	0	0	0	0	1	1	1	0	0	0	0	STAU2	10.8775	0	0	0	0	0	0	0	1	0		1			0
1	42	2	1	0	0	1	0	0	0	0	1	1	0	0	0	0	0	0	0	0	0	0	0	0	1	1	1	0	0	0	0	STAU2	0.00273785	1	0	1	0	0	0	0	3	0		1			1
33	38	2	1	0	0	0	0	0	0	0	1	1	0	0	0	0	0	0	0	0	0	0	0	0	1	1	1	0	0	0	0	STAU2	11.1732	0	0	0	0	0	0	0	1	0		0			1
11	74	2	0	0	0	0	0	0	0	0	0	0	0	0	0	0	0	0	0	1	1	0	0	0	1	1	0	0	0	0	0	ENBT	11.3511	0	0	0	0	0	0	0	1	0		1			0
41	51	1	0	0	0	0	0	0	0	1	0	0	0	0	0	0	0	0	0	0	0	0	0	0	1	1	0	0	0	0	1	STGV	7.78097	1	1	0	0	0	0	0	1	0		0			1
27	39	2	0	0	0	0	0	0	0	0	0	0	0	0	0	0	0	0	0	0	0	0	0	0	1	1	0	0	0	0	0	STMI	11.655	0	0	0	0	0	0	0	2	0		0			1
13	39	2	0	0	0	0	0	0	0	0	0	0	0	0	0	0	0	0	0	0	0	0	0	0	1	1	1	0	0	0	0	STAU1	9.01574	1	1	0	0	0	0	0	1	0		1			0
3	87	2	0	0	0	0	0	0	0	1	1	0	0	0	0	0	0	0	0	0	0	0	0	0	3	1	0	1	0	0	0	STAU3	0.0273785	1	0	0	0	0	0	0	5	0		0			0
14	30	1	0	0	0	0	0	0	0	0	0	0	0	0	0	0	0	0	0	1	1	0	0	0	1	1	0	0	0	0	1	STGV	11.2991	0	0	0	0	0	0	0	2	0		1			1
12	71	1	0	0	0	0	0	0	0	0	1	0	0	0	0	0	0	0	0	0	0	0	0	0	1	1	1	0	0	0	0	STAU1	2.98426	1	1	0	0	0	0	0	1	0		0			1
51	79	1	0	0	0	0	0	0	0	1	0	0	0	1	0	0	1	0	0	0	0	0	0	0	1	1	1	0	0	0	0	STAU2	1.07871	1	1	0	0	0	0	0	1	0		0			1
24	77	2	0	0	0	0	0	0	0	0	1	0	0	0	0	0	0	0	0	0	0	0	0	0	1	1	1	0	0	0	0	STAU2	12.9008	1	0	0	0	0	0	0	1	0		0			0
24	74	2	0	0	0	0	0	0	0	1	1	0	1	0	0	0	0	0	0	0	0	0	0	0	1	1	0	0	0	1	0	ENFC	0.0657084	1	0	1	0	0	0	0	1	0		0			1
43	55	1	0	1	0	0	0	0	0	0	1	1	0	0	0	0	0	0	0	0	0	0	0	0	1	1	0	0	0	0	0	STGG	12.1095	0	0	0	0	0	0	0	1	0		0			1
13	47	1	1	1	0	0	0	0	0	0	1	1	0	0	0	0	0	0	0	0	0	0	0	0	1	1	1	0	0	0	0	STAU2	1.16359	1	0	0	0	0	0	0	1	0		0			0
1	57	2	0	0	0	0	0	0	0	1	1	0	0	0	0	0	0	0	0	0	0	0	0	0	1	1	0	0	0	0	0	XXXX	0.00273785	1	0	1	0	0	0	0	2	0		1			1
22	78	1	0	0	0	0	0	0	0	1	1	0	1	1	1	0	0	0	0	0	0	0	0	0	1	1	0	0	0	0	0	ENFM	0.0602327	1	0	1	0	0	0	0	1	0		0			1
36	50	1	0	1	0	0	0	0	0	0	0	0	0	0	0	0	0	0	0	1	0	0	0	1	1	1	1	0	0	0	0	STAU2	11.4168	0	0	0	0	0	0	0	1	0		0			1
42	51	2	0	0	0	0	0	1	1	1	0	0	1	1	0	0	0	0	0	0	0	0	0	0	1	1	1	0	0	0	0	STAU2	12.8925	0	0	0	0	0	0	0	1	0		0			1
24	27	2	1	0	0	1	0	0	0	0	1	0	0	0	0	0	0	0	0	0	0	0	0	0	1	1	1	0	0	0	0	STAU2	14.0178	0	0	0	0	0	0	0	1	0		0			0
39	70	1	0	0	0	0	0	0	0	0	0	0	0	0	0	0	0	0	0	0	0	0	0	0	1	1	0	0	0	0	0	STMI	15.0062	0	0	0	0	0	0	0	1	0		0			1
25	64	2	0	0	0	0	0	0	0	1	0	0	0	1	0	0	0	0	0	0	0	0	0	0	1	1	1	0	0	0	0	STAU2	13.2594	0	0	0	0	0	0	0	1	0		0			0
19	24	1	1	1	0	1	0	0	0	0	1	1	0	0	0	0	0	0	0	0	0	0	0	0	1	1	1	0	0	0	0	STAU2	12.8323	0	0	0	0	0	0	0	1	0		0			0
49	24	1	1	0	0	1	0	0	0	0	1	1	0	0	0	0	0	0	0	0	0	0	0	0	1	1	1	0	0	0	0	STAU2	14.0397	0	0	0	0	0	0	0	1	0		0			0
24	71	1	0	1	0	0	0	1	0	1	1	0	1	0	0	0	1	0	0	0	0	0	0	0	1	1	0	0	0	0	0	STGB	0.0657084	1	0	1	0	0	0	0	2	0		1			1
4	39	1	0	0	0	0	0	0	0	1	0	0	0	0	0	0	0	0	1	0	0	0	0	0	1	1	0	1	0	0	0	STAU3	0.0136893	1	0	1	0	0	0	0	1	0		0			1
15	38	1	1	0	0	1	0	0	0	0	1	1	0	0	0	0	0	0	0	0	0	0	0	0	1	1	1	0	0	0	0	STAU2	-103.819	0	0	0	0	0	1	0	1	0		0			0
38	74	2	0	0	0	0	0	0	0	0	1	0	0	0	0	0	0	0	0	0	0	0	0	0	1	1	1	0	0	0	0	STAU2	0.104038	1	0	1	0	0	0	0	1	0		0			1
10	23	1	1	0	0	1	0	0	0	0	1	1	0	0	0	0	0	0	0	0	0	0	0	0	1	1	1	0	0	0	0	STAU2	14.4476	0	0	0	0	0	0	0	1	0		0			0
2	48	1	0	1	0	0	0	0	0	0	0	0	0	0	0	0	0	0	0	0	0	0	0	0	1	1	0	0	0	0	1	STGV	15.217	0	0	0	0	0	0	0	5	0		0			0
24	77	1	0	0	0	0	0	0	0	0	1	0	0	0	0	0	0	0	0	0	0	0	0	0	3	1	0	0	0	0	0	STSL	0.0657084	1	0	1	0	0	0	0	5	0		0			0
15	35	1	0	1	0	0	0	1	0	0	1	1	0	0	0	0	0	0	0	0	0	0	0	0	1	1	1	0	0	0	0	STAU2	6.47775	1	0	0	0	0	0	0	5	0		0			0
43	69	1	0	0	0	0	0	0	1	0	1	0	1	1	1	0	0	1	0	0	0	0	0	0	3	1	1	0	0	0	0	STAU2	4.39699	1	1	0	0	0	0	0	1	0		1			0
21	21	1	1	0	0	1	1	0	0	0	1	1	0	0	0	0	0	0	0	0	0	0	0	0	1	1	0	0	0	0	0	STGA	15.8713	0	0	0	0	0	0	0	5	0		0			0
20	35	1	1	1	0	1	0	0	0	0	1	1	0	0	0	0	0	0	0	0	0	0	0	0	1	1	1	0	0	0	0	STAU2	13.2101	0	0	0	0	0	0	0	1	0		0			0
48	70	2	0	0	0	0	0	0	0	1	0	0	0	0	0	0	0	0	0	0	0	0	0	0	1	1	0	0	0	0	0	XXXX	6.32717	1	0	0	0	0	0	0	1	0		1			0
24	50	2	0	0	0	0	0	1	0	0	0	0	1	0	0	0	0	0	0	0	0	0	0	0	1	1	0	0	0	0	0	ENFM	7.08282	0	0	0	0	0	0	0	1	0		1			0
32	66	2	0	0	0	0	0	1	1	1	0	0	0	0	0	0	0	0	1	0	0	0	0	0	1	1	0	0	0	1	0	ENFC	0.180698	1	1	0	0	0	0	0	1	0		0			1
15	54	1	1	1	0	1	0	0	0	0	1	0	0	0	0	0	0	0	0	0	0	0	0	0	1	1	1	0	0	0	0	STAU2	0.0383299	1	0	1	0	0	0	0	2	0		1			1
12	42	2	0	0	0	0	0	0	0	0	1	1	0	0	0	0	0	0	0	0	0	0	0	0	1	1	0	0	0	1	0	ENFC	16.9856	0	0	0	0	0	0	0	1	0		0			1
31	50	2	1	1	0	1	0	0	0	0	1	1	0	0	0	0	0	0	0	0	0	0	0	0	1	1	1	0	0	0	0	STAU2	3.6961	1	1	0	0	0	0	0	2	0		1			1
10	67	1	0	0	0	0	0	0	1	1	1	0	0	0	0	0	0	0	0	1	0	1	0	0	1	1	1	0	0	0	0	STAU2	0.0273785	1	0	1	0	0	0	0	1	0		0			1
3	57	1	0	1	0	0	0	1	1	1	1	0	1	1	0	0	1	0	0	0	0	0	0	0	1	1	0	0	0	0	0	CNSX	0.00821355	1	0	1	0	0	0	0	1	0		1			0
31	68	1	0	1	0	0	0	0	0	0	1	0	0	0	0	0	0	0	0	0	0	0	0	0	1	1	1	0	0	0	0	STAU2	9.99042	1	0	0	0	0	0	0	1	0		0			0
42	64	1	0	1	0	0	0	0	0	1	1	0	0	0	0	0	0	0	0	0	0	0	0	0	1	1	0	0	0	0	0	ACAM	14.7926	0	0	0	0	0	0	0	5	0		0			0
17	39	1	1	0	0	1	0	0	0	0	1	1	0	0	0	0	0	0	0	0	0	0	0	0	1	1	1	0	0	0	0	STAU2	14.0014	0	0	0	0	0	0	0	1	0		0			0
11	37	2	0	0	0	0	0	0	0	0	1	1	0	0	0	0	0	0	0	1	0	0	1	0	1	1	0	0	0	0	1	STGV	10.3518	0	0	0	0	1	0	0	1	0		1			0
7	59	1	0	0	0	0	0	0	1	1	0	0	0	0	0	1	0	0	0	0	0	0	0	0	1	1	0	0	0	0	0	XXXX	13.9685	1	0	0	0	0	0	0	1	0		1			0
24	73	1	0	0	0	0	0	0	0	1	1	0	1	1	0	0	0	0	0	1	0	1	0	0	3	1	0	0	0	0	1	STGV	6.28611	1	1	0	0	1	0	0	1	0		1			0
44	40	2	1	1	0	0	0	0	0	0	1	1	0	0	0	0	0	0	0	0	0	0	0	0	1	1	0	0	0	0	1	STGV	0.405202	1	1	0	0	0	0	0	1	0		1			0
42	27	1	1	0	0	1	0	0	0	0	1	1	0	0	0	0	0	0	0	0	0	0	0	0	1	1	1	0	0	0	0	STAU2	12.7584	0	0	0	0	0	0	0	1	0		0			0
18	70	2	0	0	0	0	0	0	1	1	1	0	0	0	0	0	0	0	0	0	0	0	0	0	1	1	0	0	0	0	0	XXXX	1.22656	1	1	0	0	0	0	0	1	0		1			0
38	70	1	0	0	0	0	0	0	0	1	1	0	0	1	0	0	0	0	0	0	0	0	0	0	3	1	1	0	0	0	0	STAU1	6.21766	1	0	0	0	0	0	0	3	0		1			1
48	81	2	0	0	0	0	0	0	1	0	0	0	0	0	0	1	0	1	0	0	0	0	0	0	2	1	0	0	0	1	0	ENFC	2.45311	1	1	0	0	0	0	0	1	0		1			0
40	70	1	0	0	0	0	0	0	0	0	1	0	0	0	0	0	0	0	0	0	0	0	0	0	1	1	0	0	0	1	0	ENFC	0.109514	0	0	0	0	0	1	0	2	0		1			0
22	41	2	1	0	0	1	0	0	0	0	1	1	0	0	0	0	0	0	0	0	0	0	0	0	1	1	1	0	0	0	0	STAU2	6.83915	0	0	0	0	0	0	0	1	0		0			0
13	76	1	0	0	0	0	0	0	1	1	1	0	0	1	0	0	0	1	0	0	0	0	0	0	1	1	1	0	0	0	0	STAU2	0.186174	0	0	0	0	0	1	0	1	0		1			0
47	28	2	1	0	0	1	0	0	0	0	1	1	0	0	0	1	0	0	0	0	0	0	0	0	1	1	1	0	0	0	0	STAU2	0.128679	0	0	0	0	1	1	0	1	0		0			1
21	33	2	1	0	0	1	0	0	0	0	1	1	0	0	0	0	0	0	0	0	0	0	0	0	1	1	1	0	0	0	0	STAU2	7.84394	0	0	0	0	0	0	0	5	0		0			0
4	45	2	1	0	0	1	1	0	0	0	1	1	0	0	0	1	0	0	0	0	0	0	0	0	1	1	1	0	0	0	0	STAU2	0.0109514	1	0	1	0	0	0	0	3	0		1			1
10	77	2	0	0	0	0	0	0	1	1	1	0	0	1	0	0	0	0	0	1	0	0	0	0	1	1	0	0	0	0	1	STGV	9.22108	1	1	0	0	0	0	0	5	0		0			0
23	91	1	0	1	0	0	0	0	0	1	1	0	0	1	1	1	0	1	0	0	0	0	0	0	1	1	0	0	0	1	0	ENFC	0.0629706	1	0	1	0	0	0	0	2	0		1			1
10	24	1	1	1	0	0	0	0	0	0	1	1	0	0	0	0	0	0	0	0	0	0	0	0	1	1	0	0	0	0	1	STGV	0.0273785	0	0	0	0	0	1	0	1	0		0			0
123	69	2	0	0	0	0	0	0	0	1	1	0	0	1	1	1	0	1	0	0	0	0	0	0	1	1	1	0	0	0	0	STAU2	0.388775	1	0	1	0	0	0	0	1	0		0			1
25	20	1	1	0	0	1	0	0	0	0	1	1	0	0	0	0	0	0	0	0	0	0	0	0	1	1	1	0	0	0	0	STAU2	16.9884	0	0	0	0	1	0	0	1	0		0			0
7	64	1	0	0	0	0	0	1	1	1	1	0	1	1	0	1	1	0	0	0	0	0	0	0	1	1	1	0	0	0	0	STAU2	-101.736	0	0	0	0	0	1	0	1	0		0			0
33	22	1	1	0	0	1	0	0	0	0	1	1	0	0	0	0	0	0	0	0	0	0	0	0	1	1	1	0	0	0	0	STAU2	4.27379	1	0	0	0	1	0	0	1	0		0			0
45	51	1	0	1	0	0	0	1	0	1	1	1	0	0	0	0	0	0	0	0	0	0	0	0	1	1	1	0	0	0	0	STAU2	2.30801	1	1	0	0	0	0	0	1	0		0			1
13	29	1	1	0	0	1	0	0	0	0	1	0	0	0	0	0	0	0	0	0	0	0	0	0	1	1	1	0	0	0	0	STAU2	14.6092	0	0	0	0	0	0	0	1	0		0			1
31	43	1	1	0	0	1	1	0	0	0	1	1	0	0	0	0	0	0	0	0	0	0	0	0	1	1	0	0	0	0	0	CNSX	8.73101	1	0	0	0	0	0	0	1	0		0			1
49	45	1	1	1	0	1	0	0	0	0	1	1	0	0	0	0	0	0	0	0	0	0	0	0	1	1	1	0	0	0	0	STAU2	-99.5702	0	0	0	0	0	1	0	1	0		0			0
16	80	2	0	0	0	0	0	1	0	1	1	0	1	0	0	0	0	0	0	0	0	0	0	0	1	1	1	0	0	0	0	STAU2	3.87953	1	1	0	0	0	0	0	1	0		1			0
29	22	2	1	0	0	1	0	0	0	0	1	1	0	0	0	0	0	0	0	0	0	0	0	0	1	1	0	0	0	0	0	STGC	16.0246	0	0	0	0	0	0	0	1	0		0			0
34	77	2	0	0	0	0	0	0	0	1	0	0	0	0	0	0	0	0	0	0	0	0	0	0	1	1	0	0	0	0	1	STGV	0.303901	1	0	0	0	0	0	0	5	0		0			0
18	76	1	0	0	0	0	0	0	1	1	1	0	0	1	1	0	0	1	0	0	0	0	0	0	1	1	0	0	0	0	0	SCED	0.0848734	1	0	1	0	0	0	0	1	0		0			1
7	56	1	0	0	0	0	0	1	0	1	1	0	1	1	0	1	0	0	0	0	0	0	0	0	2	1	1	0	0	0	0	STAU2	9.10335	1	1	0	0	0	0	0	5	0		0			0
15	40	1	0	0	0	0	0	0	0	0	1	0	1	0	0	0	0	0	0	0	0	0	0	0	1	1	1	0	0	0	0	STAU2	1.44832	1	1	0	0	0	0	0	5	0		0			0
13	69	1	0	0	0	0	0	1	1	1	1	1	0	1	0	0	1	0	0	0	0	0	0	0	1	1	0	0	0	0	0	XXXX	0.0328542	1	0	1	0	0	0	0	2	0		1			0
26	44	1	0	0	0	0	0	0	0	0	1	0	0	0	0	0	0	0	0	0	0	0	0	0	1	1	0	0	0	0	0	STMI	12.2765	0	0	0	0	0	0	0	2	0		1			1
42	77	1	0	0	0	0	0	1	1	1	1	0	0	1	0	0	0	0	0	0	0	0	0	0	1	1	0	0	0	0	0	SERR	0.635181	1	1	0	0	0	0	0	1	0		1			0
21	33	1	0	0	0	0	0	0	0	0	0	0	0	0	0	0	0	0	0	0	0	0	0	0	1	1	1	0	0	0	0	STAU1	9.0924	1	1	0	0	0	0	0	1	0		0			0
23	60	1	0	0	0	0	0	0	1	1	0	0	0	0	0	0	0	0	0	0	0	0	0	0	1	1	0	0	0	1	0	ENFC	9.58522	0	0	0	0	0	0	0	1	0		1			0
27	54	2	0	0	0	0	0	0	0	0	1	0	1	0	0	0	0	0	0	1	0	1	0	0	1	1	0	0	0	0	0	STGB	18.4778	0	0	0	0	0	0	0	5	0		0			0
4	78	1	0	0	0	0	0	0	0	1	1	0	0	0	0	0	0	1	0	0	0	0	0	0	2	1	0	0	0	0	0	STGL	7.6742	0	0	0	0	0	0	0	2	0		1			0
45	80	1	0	0	0	0	0	0	0	0	0	0	0	0	0	0	0	0	0	0	0	0	0	0	1	1	0	0	0	1	0	ENFC	9.28405	1	1	0	0	0	0	0	1	0		0			1
12	81	2	0	0	0	0	0	0	1	1	0	0	1	0	0	1	0	0	0	0	0	0	0	0	1	1	0	0	0	0	1	STGV	9.31691	0	0	0	0	0	0	0	1	0		0			1
21	53	1	0	1	0	0	0	0	0	1	1	1	0	0	0	0	0	0	0	0	0	0	0	0	1	1	1	0	0	0	0	STAU1	0.0574949	1	0	1	0	0	0	0	5	0		0			0
23	66	2	0	0	0	0	0	1	0	1	1	0	0	0	0	0	0	0	1	0	0	0	0	0	3	1	1	0	0	0	0	STAU2	1.9384	1	1	0	0	0	0	0	2	0		1			1
30	64	1	0	1	0	0	0	0	0	1	1	0	0	0	0	0	0	0	0	0	0	0	0	0	1	1	1	0	0	0	0	STAU2	5.00479	1	1	0	0	0	0	0	1	0		0			1
49	40	2	1	0	0	1	0	0	0	0	1	1	0	0	0	0	0	0	0	0	0	0	0	0	1	1	1	0	0	0	0	STAU2	12.7556	0	0	0	0	0	0	0	1	0		0			0
43	65	1	0	0	0	0	0	1	1	1	0	0	0	0	0	0	0	0	0	0	0	0	0	0	1	1	0	0	0	1	0	ENFC	4.71458	1	1	0	0	0	0	0	1	0		1			0
17	56	1	1	1	0	0	0	0	0	0	1	1	1	1	1	0	1	0	0	0	0	0	0	0	4	1	1	0	0	0	0	STAU2	0.0465435	1	0	1	0	0	0	0	1	0		0			1
33	74	2	0	0	0	0	0	0	0	1	1	1	0	0	0	0	0	0	0	0	0	0	0	0	1	1	1	0	0	0	0	STAU2	4.04381	1	1	0	0	0	0	0	5	0		0			0
40	78	1	0	0	0	0	0	0	1	1	1	0	1	1	0	1	0	1	0	0	0	0	0	0	1	1	0	0	0	0	1	STGV	4.4846	1	1	0	0	0	0	0	1	0		0			1
43	67	1	0	0	0	0	0	0	0	1	1	0	0	0	0	0	0	0	0	0	0	0	0	0	1	1	0	0	0	0	0	CNSX	0.117728	1	0	1	0	0	0	0	1	0		1			0
28	28	1	1	0	0	1	0	0	0	0	1	1	0	0	0	0	0	0	0	0	0	0	0	0	1	1	0	0	0	Capnocytophaga species	1	STGV	12.0821	0	0	0	0	1	0	0	2	0		0			0
16	76	2	0	0	0	0	0	0	1	1	0	0	0	1	0	1	0	0	0	0	0	0	0	0	3	1	0	0	0	0	0	CNSX	3.47707	1	1	0	0	0	0	0	1	0		0			1
27	52	1	1	0	0	1	0	0	0	0	1	1	0	0	0	0	0	0	0	0	0	0	0	0	1	1	1	0	0	0	0	STAU2	14.5462	0	0	0	0	0	0	0	1	0		0			0
43	48	1	0	0	0	0	0	1	1	1	1	0	1	1	1	1	1	1	0	0	0	0	0	0	1	1	0	0	0	0	0	STAU3,ENFC	0.117728	1	0	1	0	0	0	0	1	0		0			1
14	70	1	0	1	0	0	0	0	0	0	0	0	0	0	0	0	0	0	0	1	1	0	0	0	1	1	0	0	0	0	1	STGV	14.2834	0	0	0	0	1	0	0	1	0		1			0
18	24	2	1	1	0	1	0	0	0	0	1	1	0	0	0	0	0	0	0	0	0	0	0	0	1	1	1	0	0	0	0	STAU2	18.7023	0	0	0	0	0	0	0	5	0		0			0
39	26	2	1	0	0	1	0	0	0	0	1	1	0	0	0	0	0	0	0	0	0	0	0	0	1	1	1	0	0	0	0	STAU2	19.718	0	0	0	0	0	0	0	1	0		0			0
11	43	1	1	1	0	1	0	0	0	0	1	1	0	0	0	0	0	0	0	0	0	0	0	0	1	1	0	0	0	0	0	ABAD	13.0349	1	0	0	0	0	0	0	1	0		0			0
13	47	2	1	0	0	0	0	0	0	0	1	1	0	0	0	0	0	0	0	0	0	0	0	0	1	1	1	0	0	0	0	STAU2	11.4798	0	0	0	0	0	0	0	5	0		0			0
45	58	1	0	1	0	0	0	0	0	0	1	1	0	0	0	0	0	0	0	0	0	0	0	0	1	1	0	0	0	0	0	STGL	0.843258	1	1	0	0	0	0	0	1	0		0			1
7	67	1	0	0	0	0	0	0	1	0	1	0	1	1	0	1	0	1	0	1	0	1	0	0	1	1	0	0	0	0	0	XXXX	15.321	1	0	0	0	0	0	0	1	0		1			0
8	71	1	0	0	0	0	0	0	0	0	0	0	0	0	0	0	0	0	0	0	0	0	0	0	1	1	0	0	0	0	0	XXXX	0.0219028	1	0	1	0	0	0	0	1	0		0			1
21	74	1	0	0	0	0	0	0	0	1	1	0	0	0	0	0	0	0	0	0	0	0	0	0	1	1	0	0	0	0	0	XXXX	0.0574949	1	0	1	0	0	0	0	3	0		1			1
19	63	1	0	1	0	0	0	0	0	1	1	0	1	0	0	0	1	0	0	0	0	0	0	0	1	1	1	0	0	0	0	STAU2	8.64613	1	0	0	0	0	0	0	1	0		0			1
22	69	1	0	0	0	0	0	0	0	0	0	0	0	0	0	0	0	0	0	0	0	0	0	0	1	1	1	0	0	0	0	STAU2	5.83162	1	1	0	0	0	0	0	1	0		0			1
13	79	1	0	0	0	0	0	0	1	1	0	0	1	1	0	0	0	0	0	0	0	0	0	0	2	1	0	0	0	0	0	XXXX	7.66598	1	1	0	0	0	0	0	1	0		1			0
34	93	2	0	0	0	0	0	0	0	0	0	0	0	0	0	0	0	0	0	0	0	0	0	0	1	1	0	0	0	0	1	STGV	3.90965	1	0	0	0	0	0	0	1	0		0			1
20	75	1	0	0	0	0	0	0	1	0	1	0	0	0	0	0	1	0	0	0	0	0	0	0	1	1	1	0	0	0	0	STAU2	4.91718	1	1	0	0	0	0	0	1	0		1			0
4	66	1	0	1	0	0	0	0	1	1	1	1	0	0	0	0	0	0	0	0	0	0	0	0	1	1	0	0	0	0	0	STPN	0.0109514	1	0	1	0	0	0	0	1	0		1			0
5	86	1	0	0	0	0	0	0	0	0	0	0	0	1	0	0	0	1	0	0	0	0	0	0	1	1	1	0	0	0	0	STAU2	0.0136893	1	0	1	0	0	0	0	1	0		1			0
35	69	1	0	0	0	0	0	1	0	1	0	0	1	0	0	0	0	1	0	1	0	1	0	0	3	2	0	1	0	0	0	STAU3	0.0958248	1	0	1	0	0	0	0	1	0		1			0
9	73	1	0	0	0	0	0	0	1	0	1	0	0	1	0	0	0	1	0	0	0	0	0	0	1	2	0	0	0	0	1	STGV	6.15195	1	1	0	0	0	0	0	2	0		1			1
13	70	1	0	0	0	0	0	0	1	1	1	0	0	0	0	0	0	1	0	0	0	0	0	0	1	2	0	0	0	0	0	ASPE	0.462697	1	1	0	0	0	0	0	1	0		1			0
48	80	1	0	0	0	0	0	0	1	1	1	1	1	1	0	1	0	1	0	0	0	0	0	0	1	2	1	0	0	0	0	STAU2	0.158795	1	0	1	0	0	0	0	5	0		0			0
44	71	1	0	0	0	0	0	0	1	1	1	0	0	1	0	0	0	1	0	0	0	0	0	0	1	2	0	0	0	1	0	ENFC	3.27995	1	1	0	0	0	0	0	1	0		1			0
16	76	1	0	0	0	0	0	0	1	0	0	0	1	1	0	0	0	1	0	1	0	1	0	0	1	2	0	0	0	1	0	ENFC	6.50787	1	0	0	0	0	0	0	5	0		0			0
42	83	2	0	0	0	0	0	0	0	0	1	0	0	0	0	0	0	0	0	0	0	0	0	0	1	2	0	0	0	0	0	STGG	0.772074	1	1	0	0	0	0	0	1	0		0			1
43	70	1	0	0	0	0	0	0	1	1	0	0	1	0	0	0	0	1	0	0	0	0	0	0	1	2	0	0	0	0	1	STGV	6.49418	1	0	0	0	0	0	0	1	0		1			0
42	81	2	0	0	0	0	0	0	0	0	0	0	0	1	0	1	0	1	0	0	0	0	0	0	4	2	0	0	0	0	0	CNSX	1.30595	1	1	0	0	0	0	0	1	0		0			1
18	79	2	0	0	0	0	0	0	1	0	0	0	1	0	0	1	0	1	1	0	0	0	0	0	1	2	0	0	0	0	1	STGV	0.0492813	1	0	1	0	0	0	0	5	0		0			0
16	75	1	0	0	0	0	0	0	0	1	1	0	1	1	1	0	0	1	0	0	0	0	0	0	1	2	0	0	0	0	0	STAU2,PROT	1.15264	1	1	0	0	1	0	0	1	0		1			0
14	27	2	0	0	0	0	0	0	0	0	0	0	0	0	0	0	0	1	0	0	0	0	0	0	1	2	1	0	0	0	0	STAU2	0.0383299	1	0	1	0	0	0	0	1	0		0			1
1	80	2	0	0	0	0	0	0	1	1	1	0	0	1	1	0	0	1	0	0	0	0	0	0	2	2	0	0	0	0	0	XXXX	0	1	0	1	0	0	0	0	1	0		1			0
12	81	1	0	0	0	0	0	0	0	0	0	0	0	0	0	0	0	1	0	0	0	0	0	0	1	2	1	0	0	0	0	STAU2	0.109514	1	0	1	0	0	0	0	2	0		1			1
36	84	2	0	0	0	0	0	0	1	0	0	0	1	0	0	0	0	1	1	0	0	0	0	0	4	2	0	0	0	0	0	XXXX	0.112252	1	0	1	0	0	0	0	1	0		0			1
8	63	1	0	0	0	0	0	0	0	1	0	0	0	0	0	1	0	1	0	0	0	0	0	0	1	2	0	0	0	0	0	STPN	13.7139	0	0	0	0	0	0	0	1	0		1			0
30	66	1	0	0	0	0	0	0	1	1	1	0	1	1	0	1	0	1	0	1	1	0	0	0	1	2	0	0	0	1	0	ENFC	3.38946	1	1	0	0	0	0	0	1	0		1			0
23	72	2	0	0	0	0	0	0	0	1	1	1	0	0	0	0	0	1	0	0	0	0	0	0	1	2	0	0	0	1	0	ENFC	10.1465	1	1	0	0	0	0	0	1	0		0			1
76	74	1	0	0	0	0	0	0	0	0	1	0	0	0	0	0	0	1	0	0	0	0	0	0	1	2	0	0	0	0	0	ENFM	2.21492	1	1	0	0	0	0	0	1	0		1			0
1	69	1	0	0	0	0	0	0	1	0	1	0	0	0	0	0	0	1	0	0	0	0	0	0	2	2	1	0	0	0	0	STAU2	0.0054757	1	0	1	0	0	0	0	1	0		1			0
6	86	2	0	0	0	0	0	0	0	0	0	0	0	0	0	1	0	1	0	0	0	0	0	0	1	2	1	0	0	0	0	STAU2	0.0164271	0	0	0	0	1	1	0	2	0		1			1
57	78	2	0	0	0	0	0	0	0	1	1	0	0	0	0	0	0	1	0	1	0	1	0	0	3	2	0	0	0	0	1	STGV	2.88296	0	0	0	0	0	0	0	5	0		0			0
45	43	1	0	0	0	0	0	0	0	0	0	0	0	0	0	1	0	1	0	0	0	0	0	0	1	2	0	0	0	1	0	ENFC	3.89596	1	0	0	0	0	0	0	2	0		1			1
30	51	1	0	0	0	0	0	0	1	1	1	1	0	0	0	1	0	1	1	0	0	0	0	0	1	2	0	0	0	0	0	XXXX	14.0507	0	0	0	0	0	0	0	1	0		0			1
20	57	2	0	1	0	0	0	0	0	0	1	1	0	0	0	1	0	1	1	0	0	0	0	0	1	2	1	0	0	0	0	STAU2	0.054757	1	0	1	0	0	0	0	1	0		0			1
15	66	1	0	1	0	0	0	0	1	0	0	0	0	1	1	0	0	1	0	0	0	0	0	0	1	2	0	0	0	0	1	STGV	5.94114	1	0	0	0	0	0	0	1	0		1			0
49	66	1	0	0	0	0	0	0	0	0	0	0	0	0	0	1	0	1	1	0	0	0	0	0	2	2	0	0	0	1	0	ENFC	2.93771	1	0	0	0	0	0	0	1	0		0			1
36	69	2	0	0	0	0	0	0	0	1	0	0	1	0	0	1	0	1	1	0	0	0	0	0	4	2	0	0	0	1	0	ENFC	0.0985626	1	0	1	0	0	0	0	1	0		0			1
20	64	1	0	0	0	0	0	0	1	1	0	0	1	0	0	0	0	1	0	0	0	0	0	0	1	2	0	0	0	0	0	ENFM	4.99658	1	1	0	0	0	0	0	1	0		1			0
41	76	2	0	0	0	0	0	0	0	1	1	0	0	0	0	1	0	1	1	0	0	0	0	0	1	2	0	0	0	0	1	STGV	-102.01	0	0	0	0	0	1	0	1	0		0			1
15	75	2	0	0	0	0	0	0	1	1	0	0	1	0	0	0	0	1	1	0	0	0	0	0	1	2	0	0	0	0	0	ENFM	0.172485	1	0	0	0	0	0	0	1	0		0			1
40	51	2	0	0	0	0	0	0	0	0	1	1	0	1	0	0	0	1	1	0	0	0	0	0	1	2	1	0	0	0	0	STAU1	0.109514	1	0	1	0	0	0	0	2	0		1			1
81	60	1	0	0	0	0	0	0	0	0	0	0	0	0	0	1	0	1	0	1	1	0	0	0	1	2	0	0	0	0	0	ENFM	0.240931	1	0	1	0	0	0	0	1	0		0			1
9	67	2	0	0	0	0	0	0	0	1	1	1	0	0	0	0	0	1	1	0	0	0	0	0	1	2	0	0	0	0	0	XXXX	0.125941	1	1	0	0	0	0	0	1	0		0			1
67	72	2	0	0	0	0	0	0	1	1	0	0	1	1	1	0	0	1	0	0	0	0	0	0	4	1	1	0	0	0	0	STAU1	8.23272	0	0	0	0	0	0	0	5	0		0			0
10	61	1	0	0	0	0	0	0	0	0	0	0	0	0	0	0	0	1	0	0	0	0	0	0	4	1	0	0	0	0	0	CNSX	6.02053	1	0	0	0	0	0	0	5	1		0			0
10	54	1	0	0	0	0	0	0	1	1	1	0	0	1	1	0	0	1	0	0	0	0	0	0	3	1	0	1	0	0	0	STAU3	7.80014	1	1	0	0	0	0	0	5	1		0			0
92	34	2	0	0	0	0	0	1	1	1	1	0	1	0	0	0	0	0	0	0	0	0	0	0	2	1	1	0	0	0	0	STAU2	0.454483	1	1	0	0	0	0	0	1	0		0			0
33	51	2	0	0	0	0	0	0	0	0	0	0	0	0	0	0	0	0	0	0	0	0	0	0	1	1	0	0	0	0	0	CNSX	1.22656	1	0	0	0	0	0	0	5	0		0			0
43	36	2	1	0	0	1	0	0	0	0	1	0	0	0	0	0	0	0	0	0	0	0	0	0	1	1	1	0	0	0	0	STAU2	11.2416	0	0	0	0	0	0	0	5	0		0			0
19	73	2	0	0	0	0	0	0	1	1	0	0	1	1	1	0	0	1	0	0	0	0	0	0	2	1	1	0	0	0	0	STAU2	0.826831	1	0	0	0	0	0	0	5	0		0			0
27	30	1	1	0	0	1	0	0	0	0	1	1	0	0	0	0	0	0	0	0	0	0	0	0	1	1	1	0	0	0	0	STAU2	8.07392	1	0	0	0	0	0	0	5	0		0			0
29	22	1	0	0	0	0	0	0	0	0	0	0	1	0	0	0	0	0	0	0	0	0	0	0	1	1	1	0	0	0	0	STAU2	0.0793977	0	0	0	0	0	1	0	1	0		0			0
40	64	2	0	0	0	0	0	0	0	0	0	0	0	1	0	0	0	1	0	1	0	0	0	1	1	1	1	0	0	0	0	STAU2	14.3984	0	0	0	0	0	0	0	1	0		0			0
35	46	1	0	0	0	0	0	1	1	0	0	0	0	0	0	0	0	1	1	0	0	0	0	0	1	1	0	0	0	0	0	XXXX	7.98357	1	0	0	0	0	0	0	1	0		1			0
12	48	1	0	0	0	0	0	0	0	0	1	0	0	0	0	0	0	1	0	1	1	0	0	0	1	1	0	0	0	0	0	XXXX	0.0328542	1	0	1	0	0	0	0	1	0		1			0
11	76	1	0	1	0	0	0	0	0	0	1	0	0	0	0	0	0	1	0	0	0	0	0	0	1	1	0	0	0	0	1	STGV	0.0985626	1	0	0	0	0	0	0	1	0		1			0
19	84	1	0	0	0	0	0	0	0	0	1	0	1	1	0	1	0	0	0	0	0	0	0	0	1	1	1	0	0	0	0	STAU2	0.0520192	1	0	1	0	0	0	0	5	0		0			0
26	71	1	0	0	0	0	0	0	1	1	1	0	0	1	1	0	0	1	0	0	0	0	0	0	1	1	0	0	0	0	0	CNSX	2.23682	1	1	0	0	0	0	0	5	0		0			0
4	77	2	0	0	0	0	0	0	0	0	0	0	0	0	0	0	0	1	1	0	0	0	0	0	3	1	1	0	0	0	0	STAU2	0.0109514	1	0	1	0	0	0	0	5	0		0			0
57	81	1	0	0	0	0	0	0	1	1	1	0	0	1	0	0	0	1	0	0	0	0	0	0	2	1	0	0	0	0	1	STGV	6.38741	1	1	0	0	0	0	0	5	0		0			0
36	70	2	0	0	0	0	0	0	0	1	0	0	0	0	0	0	0	1	1	0	0	0	0	0	3	1	1	0	0	0	0	STAU2	9.79329	0	0	0	0	0	0	0	5	0		0			0
12	53	1	0	0	0	0	0	0	1	1	0	0	0	1	0	0	1	1	0	0	0	0	0	0	3	1	0	0	0	1	0	ENFC	1.52772	1	1	0	0	0	0	0	5	0		0			0
10	46	1	0	0	0	0	1	0	1	1	1	0	0	0	0	0	0	0	0	1	1	0	1	0	1	1	0	0	0	0	0	HPAP	10.8912	0	0	0	0	0	0	0	1	0		1			0
56	76	1	0	0	0	0	0	0	1	1	0	0	1	1	0	1	0	1	0	0	0	0	0	0	1	1	0	0	0	0	0	STSL	7.31006	1	1	0	0	0	0	0	5	0		0			0
53	76	2	0	0	0	0	0	0	0	1	0	0	0	0	0	0	0	1	0	0	0	0	0	0	3	1	1	0	0	0	0	STAU2	0.194387	1	0	1	0	0	0	0	1	0		0			0
14	68	1	0	0	0	0	0	0	1	1	1	0	0	1	1	1	0	1	0	0	0	0	0	0	1	1	0	0	0	0	1	STGV	9.04586	0	0	0	0	0	0	0	1	0		1			0
15	73	1	0	0	0	0	0	0	0	0	1	0	0	1	0	0	0	1	1	0	0	0	0	0	4	1	1	0	0	0	0	STAU2	1.28679	1	0	0	0	0	0	0	5	0		0			0
3	80	1	0	0	0	0	0	0	0	1	1	0	0	0	0	0	0	1	0	0	0	0	0	0	1	1	1	0	0	0	0	STAU2	0.00821355	1	0	1	0	0	0	0	5	0		0			0
44	60	1	0	0	0	0	0	0	0	1	1	0	1	1	0	0	0	1	0	0	0	0	0	0	1	1	0	0	0	1	0	ENFC	4.00548	1	1	0	0	0	0	0	5	0		0			0
[truncated: 29 more columns]

## Sheet: Bug Sheet
Code	Organism	Comments	Additional Sensitivities
STAU1	Staphylococcus aureus	PSSA - Penicillin, Methicillin, Vancomycin susceptible	Rifampicin, Fusidic Acid, Ciprofloxacin
STAU2	Staphylococcus aureus	MSSA - Penicillin Resistant, Methicillin, Vancomycin susceptible	Rifampicin, Fusidic Acid, Ciprofloxacin
STAU3	Staphylococcus aureus	MRSA - By definition Methicillin Resistant, Vancomycin susceptible	Rifampicin, Fusidic Acid, Ciprofloxacin
CNSX	Coagulase negative Staphylococcus	Multiple species including S. epidermidis and non-epidermidis	As per S. aureus - Penicillin, Methicillin, Vancomycin, Rifampicin, Fusidic Acid, Ciprofloxacin
CNSL	Staphylococcus lugdunensis
STGA	Streptococcus pyogenes	Group A Streptococcus	Penicillin, Ceftriaxone, Vancomycin
STGB	Streptococcus agalactiae	Group B Streptococcus	Penicillin, Ceftriaxone, Vancomycin
STGC	Streptococcus dysgalactiae	Group C Streptococcus	Penicillin, Ceftriaxone, Vancomycin
STGG		Group G Streptococcus	Penicillin, Ceftriaxone, Vancomycin
STGV	Viridans Streptococcus	S. mitis, S. mutans, S. oralis, , S. sanguis	Penicillin E-Test (i.e. result like 0.012), Ceftriaxone E-Test, Gentamicin E-Test
STMI	Streptococcus anginosus	Milleri group
STSL	Streptococcus salivarius
STPN	Streptococcus pneumoniae		Penicillin, Ceftriaxone
STGL	Streptococcus gallolyticus	Streptococcus bovis biotype I
ABDF	Abiotrophia defectiva	Nutritionally variant Streptococcus
ABAD	Abiotrophia adiacens	Nutritionally variant Streptococcus
ENFC	Enterococcus faecalis		Penicillin, Vancomycin, HLAG (high level aminoglycoside), Linezolid, Pristinamycin
ENFM	Enterococcus faecium		Penicillin, Vancomycin, HLAG (high level aminoglycoside), Linezolid, Pristinamycin
HPPI	Haemophilus parainfluenzae	HACEK
HPAP	Haemophilus aphrophilus	HACEK
HPPA	Haemophilus paraphrophilus	HACEK
ACAM	Actinobacillus actinomycetimcomitans	HACEK
CBHM	Cardiobacterium hominis	HACEK
EKCD	Eikenella corrodens	HACEK
KGKG	Kingella kingae	HACEK
ENBT	Enterobacteriacae	Multiple including E.coli, Enterobacter, Klebsiella	Ampicillin, Cefazolin, Ceftriaxone, Ciprofloxacin, Gentamicin, Meropenem, Piperacillin-Tazobactam (Tazocin), Ticarcillin-Clavulanate (Timentin)
PBAC	Propionibacterium acnes
CYBT	Corynebacterium	Multiple species
CXBT	Coxiella burnetii	Q fever
MPHM	Mycoplasma hominis
BTQT	Bartonella quintana	Detected by serology
BTHS	Bartonella henselae	Detected by serology
GMMB	Gemella morbillorum
LGNL	Legionella spp.	Detected by serology, urinary antigen, PCR or culture
TPWH	Tropheryma whipplei - Whipple's Disease
CAND	Candida	Species e.g. C. albicans, C. glabrata, C. parapsilosis, C. krusei	Fluconazole, Voriconazole, Caspofungin, Amphotericin B
OTHR	Other	List details
XXXX	None
CAPN	Capnocytophaga species
AERO	Aerococcus urinae
SCED	Scedosporium apiospermum.
SERR	Serratia marcescens
ASPE	Aspergillus terres
CLOS	Clostridium species
PROT	Proteus mirabilis

## Sheet: Contributors
Initials	Name
AL	Andrew Lin
DK	Daniel Kratochvil
EB	Edward Buratto
GK	Gali Kolt
MW	Myles Wright
RE	Rhys Edgoose
RL	Richard Lu
SM	Samuel McCormack
	ANZSCTS Database Variables
	Reviewed and verified as of 2015
	Missing data
